# Supplementary material for: Platelet aging and desialylation increase apoptotic priming and BCL-XL dependence
Source: Cell Death Dis. 2026 Jan 8;17(1):13. doi: 10.1038/s41419-025-08205-8 (PMC12783235; doi:10.1038/s41419-025-08205-8)
Supplement: Supplementary file 2 — Source Data [file 41419_2025_8205_MOESM2_ESM.xlsx]

## Sheet: Overview
Source data for manuscript "Platelet aging and desialylation increase apoptotic priming and BCL-XL dependence" from co-first authors Renata Grozovsky, Cameron Fraser and Xingping Qin

## Sheet: 1F
															Casp 7
											BCL-XL
BCLXL:
Caspase 7:
Actin:

## Sheet: 6C
MCL-1
BCL-XL
BCL-2
BAK
BAX
PUMA
BIM
Cleaved Caspase 3
GAPDH
